# Supplementary material for: Two new species for Gochnatia Kunth (Asteraceae, Gochnatieae) and an extension of the tribal range into Ecuador
Source: PhytoKeys. 2020 Jan 27;139:51–62. doi: 10.3897/phytokeys.139.38354 (PMC6997254; doi:10.3897/phytokeys.139.38354)
Supplement: XML Treatment for Gochnatia lojaensis [file phytokeys.139.38354-treatment1.xml]

<!DOCTYPE tp:taxon-treatment
  PUBLIC "-//TaxonX//DTD Taxonomic Treatment Publishing DTD v0 20100105//EN" "tax-treatment-NSO.dtd">
<tp:taxon-treatment xmlns:tp="http://www.plazi.org/taxpub"><tp:treatment-meta><kwd-group><label>Taxon classification</label><kwd><named-content xmlns:xlink="http://www.w3.org/1999/xlink" content-type="kingdom">Plantae</named-content></kwd><kwd><named-content xmlns:xlink="http://www.w3.org/1999/xlink" content-type="order">Asterales</named-content></kwd><kwd><named-content xmlns:xlink="http://www.w3.org/1999/xlink" content-type="family">Asteraceae</named-content></kwd></kwd-group><mixed-citation publication-type="journal"><person-group><name><surname>Robinson</surname><given-names>Harold</given-names></name><name><surname>Funk</surname><given-names>Vicki A.</given-names></name></person-group><article-title>Two new species for <italic><tp:taxon-name><tp:taxon-name-part taxon-name-part-type="genus" reg="Gochnatia">Gochnatia</tp:taxon-name-part></tp:taxon-name></italic> Kunth (<tp:taxon-name><tp:taxon-name-part taxon-name-part-type="family">Asteraceae</tp:taxon-name-part></tp:taxon-name>, <tp:taxon-name><tp:taxon-name-part taxon-name-part-type="tribe">Gochnatieae</tp:taxon-name-part></tp:taxon-name>) and an extension of the tribal range into Ecuador</article-title><source>PhytoKeys</source><day>27</day><month>1</month><year>2020</year><volume>139</volume><fpage>51</fpage><lpage>62</lpage><pub-id pub-id-type="doi">10.3897/phytokeys.139.38354</pub-id></mixed-citation></tp:treatment-meta><tp:nomenclature><tp:taxon-name><object-id xmlns:xlink="http://www.w3.org/1999/xlink" content-type="arpha" xlink:type="simple">E4470E65-3794-59E4-9769-CFA5501DA010</object-id>
            <tp:taxon-name-part taxon-name-part-type="genus" reg="Gochnatia">Gochnatia</tp:taxon-name-part>
            <tp:taxon-name-part taxon-name-part-type="species" reg="lojaensis">lojaensis</tp:taxon-name-part>
            <object-id xmlns:xlink="http://www.w3.org/1999/xlink" content-type="ipni" xlink:type="simple">urn:lsid:ipni.org:names:77204856-1</object-id>
          </tp:taxon-name><tp:taxon-authority>H.Rob. &amp; V.A.Funk</tp:taxon-authority><tp:taxon-status xmlns:xlink="http://www.w3.org/1999/xlink" xlink:type="simple">sp. nov.</tp:taxon-status><xref ref-type="fig" rid="F1">Figs 1</xref><xref ref-type="fig" rid="F2">, 2</xref><xref ref-type="fig" rid="F3">, 3</xref><xref ref-type="fig" rid="F5">, 5A</xref><xref ref-type="fig" rid="F5">, 5C</xref></tp:nomenclature><tp:treatment-sec sec-type="material" id="SECID0ELKAC"><title>Type.</title><p>Ecuador. Prov. Loja: La Toma – Catacocha road ca. km 26, shrub 3 m tall, heads yellow, <named-content xmlns:xlink="http://www.w3.org/1999/xlink" content-type="dwc:verbatimCoordinates" xlink:type="simple"><named-content content-type="geo-json" specific-use="{&#34;type&#34;:&#34;Point&#34;,&#34;coordinates&#34;:[-79.481389,-3.977778]}" id="NCID0EUKAC" xlink:type="simple">79°28'53"W, 03°58'40"S</named-content></named-content>, 2300 m alt., 3 Sep 2000, <italic>Jens Elgaard Madsen with Orlandro A. Sanchez</italic>, <italic>7209</italic> (holotype AAU!; isotypes, LOJA, US frag.!).</p></tp:treatment-sec><tp:treatment-sec sec-type="description" id="SECID0E4KAC"><title>Description.</title><p><bold><italic>Shrub</italic></bold> to 3 m tall, with numerous branches. <bold><italic>Stems</italic></bold> grayish, wrinkled when dry; internodes 2–5 mm long, surface with yellowish-gray, evanescent, granular appearing pubescence, composed of tightly glomerulous contorted trichomes, pith solid, ca. 2 mm wide. <bold><italic>Leaves</italic></bold> spirally alternate, petioles 7–8 mm long; blades narrowly elliptical, 3–6.5 cm long, 0.9–1.4 cm wide, base obtuse, margins entire, plane, apex subacute, adaxial surface green with thin evanescent pubescence in young leaves, with minute reticulum of prominulous veinlets (veins slightly prominent), secondary veins spreading from midvein at ca. 45° angles; abaxial surface covered with dense yellowish tomentum of slender highly contorted trichomes, trichomes with few thin-walled cells at base, sometimes with slightly off-set apical cells separated by an oblique cross-wall, costa prominent to near leaf-tip. <bold><italic>Inflorescence</italic></bold> corymbiform, with clusters of 10–15 heads apical on leafy branches, cluster usually becoming over-topped by younger branches and longer leaves, with small bracteoles 1.0–1.5 cm. long among heads; peduncles 0.7–l.0 cm long, longer peduncles with minute scale-like bracteoles; involucres campanulate, 1–1.2 cm high, ca. 0.8–0.9 cm wide at anthesis, with ca. 50 subimbricate appressed bracts in ca. 6 series, bracts progressing from basal scales ca. 1.5 mm long and wide to many progressively longer lanceolate median bracts to few somewhat deciduous linear inner bracts ca. 9 mm long and 1 mm wide, outer surfaces of bracts glabrous on most exposed surfaces, castaneous, yellow along margins, bases of bracts with yellowish tomentum of slender contorted trichomes. Upper surface of receptacles glabrous, alveolate. <bold><italic>Florets</italic></bold> homogamous, ca. 15 per capitulum; corollas yellowish with darkened tips, glabrous outside, ca. 9 mm long, basal tube ca. 4 mm. long, throat 1 mm long, narrowly funnelform, lobes 3.5 mm long, linear, 0.4 mm wide, coiled backward at anthesis Fig. <xref ref-type="fig" rid="F3">3A</xref>), with protuberant slightly rugulose elongate cells inside; anthers ca. 2.5 mm long (Fig. <xref ref-type="fig" rid="F3">3B</xref>), basal tails lanceolate, ca. 1 mm long, with fringed with retrorse teeth near and at tips (Fig. <xref ref-type="fig" rid="F3">3C</xref>), apical appendage indurate, ca. 1 mm long, oblong-ovate with marked apical apiculus; pollen prolate, 30–35 µm diam. and 35–40 µm long; styles slightly broadened and blunt at tips. <bold><italic>Achenes</italic></bold> ca. 2.5 mm long, 5-costate (Fig. <xref ref-type="fig" rid="F3">3E</xref>), densely villosulous with ascending twin-hairs, hairs not cleft at tips usually with one cell longer than other; carpopodium annuliform; pappus of ca. 50 capillary bristles, whitish, mostly ca. 7 mm long, broader and more strongly barbellate near tips (Fig. <xref ref-type="fig" rid="F3">3F</xref>), some shorter outer bristles with slender tips.</p><fig id="F1" position="float" orientation="portrait"><object-id xmlns:xlink="http://www.w3.org/1999/xlink" content-type="doi" xlink:type="simple">10.3897/phytokeys.139.38354.figure1</object-id><object-id xmlns:xlink="http://www.w3.org/1999/xlink" content-type="arpha" xlink:type="simple">D9052765-0F01-5FBD-8C1D-5ABDCC25C506</object-id><label>Figure 1.</label><caption><p>Holotype specimen (Madsen and Sanchez 7209, AAU) of <italic><tp:taxon-name><tp:taxon-name-part taxon-name-part-type="genus" reg="Gochnatia">Gochnatia</tp:taxon-name-part> <tp:taxon-name-part taxon-name-part-type="species" reg="lojaensis">lojaensis</tp:taxon-name-part></tp:taxon-name></italic> H.Rob. &amp; V.A.Funk, including drawing of obliquely capped tip of a contorted trichome from abaxial surface of leaf.</p></caption><graphic xmlns:xlink="http://www.w3.org/1999/xlink" xlink:href="phytokeys-139-051-g001.jpg" position="float" orientation="portrait" xlink:type="simple" id="oo_375481.jpg"><uri content-type="original_file" xlink:type="simple">https://binary.pensoft.net/fig/375481</uri></graphic></fig><fig id="F2" position="float" orientation="portrait"><object-id xmlns:xlink="http://www.w3.org/1999/xlink" content-type="doi" xlink:type="simple">10.3897/phytokeys.139.38354.figure2</object-id><object-id xmlns:xlink="http://www.w3.org/1999/xlink" content-type="arpha" xlink:type="simple">423ED1A4-DCD8-595F-B6A9-7C6289E4D998</object-id><label>Figure 2.</label><caption><p><italic><tp:taxon-name><tp:taxon-name-part taxon-name-part-type="genus" reg="Gochnatia">Gochnatia</tp:taxon-name-part> <tp:taxon-name-part taxon-name-part-type="species" reg="lojaensis">lojaensis</tp:taxon-name-part></tp:taxon-name></italic><bold>A</bold> habit <bold>B</bold> abaxial surface of leaf showing density of pubescence <bold>C</bold> adaxial surface showing venation <bold>D</bold> capitulum <bold>E–H</bold> involucral bracts, inner, median and outer. Drawing by Lauren Merchant (US).</p></caption><graphic xmlns:xlink="http://www.w3.org/1999/xlink" xlink:href="phytokeys-139-051-g002.jpg" position="float" orientation="portrait" xlink:type="simple" id="oo_375482.jpg"><uri content-type="original_file" xlink:type="simple">https://binary.pensoft.net/fig/375482</uri></graphic></fig><fig id="F3" position="float" orientation="portrait"><object-id xmlns:xlink="http://www.w3.org/1999/xlink" content-type="doi" xlink:type="simple">10.3897/phytokeys.139.38354.figure3</object-id><object-id xmlns:xlink="http://www.w3.org/1999/xlink" content-type="arpha" xlink:type="simple">9EBD7CC8-ABB7-568F-B717-163F32B7EE80</object-id><label>Figure 3.</label><caption><p><italic><tp:taxon-name><tp:taxon-name-part taxon-name-part-type="genus" reg="Gochnatia">Gochnatia</tp:taxon-name-part> <tp:taxon-name-part taxon-name-part-type="species" reg="lojaensis">lojaensis</tp:taxon-name-part></tp:taxon-name></italic>, floral details <bold>A</bold> corolla with backward rolled lobes and tips of anthers and style <bold>B</bold> anther with fringe of retrorse teeth near and on tips of basal spurs <bold>C</bold> enlargement of basal spur of anther <bold>D</bold> style <bold>E</bold> achene showing more densely scabrid tips of inner pappus bristles, sparse outer pappus not shown <bold>F</bold> enlargement of tip of inner pappus bristle.</p></caption><graphic xmlns:xlink="http://www.w3.org/1999/xlink" xlink:href="phytokeys-139-051-g003.jpg" position="float" orientation="portrait" xlink:type="simple" id="oo_375483.jpg"><uri content-type="original_file" xlink:type="simple">https://binary.pensoft.net/fig/375483</uri></graphic></fig></tp:treatment-sec><tp:treatment-sec sec-type="distribution" id="SECID0EJPAC"><title>Distribution and ecology.</title><p>Known only from the type collection which places it in “Matorral vegetation and ravine with disturbed remnants of montane forest.”</p></tp:treatment-sec><tp:treatment-sec sec-type="conservation status" id="SECID0EOPAC"><title>Conservation status.</title><p>DD (according <xref ref-type="bibr" rid="B6">IUCN 2019</xref>).</p></tp:treatment-sec><tp:treatment-sec sec-type="etymology" id="SECID0EYPAC"><title>Etymology.</title><p><italic><tp:taxon-name><tp:taxon-name-part taxon-name-part-type="genus" reg="Gochnatia">Gochnatia</tp:taxon-name-part> <tp:taxon-name-part taxon-name-part-type="species" reg="lojaensis">lojaensis</tp:taxon-name-part></tp:taxon-name></italic> is named after the Ecuadorian province where it was collected.</p></tp:treatment-sec><tp:treatment-sec sec-type="notes" id="SECID0EKAAE"><title>Notes.</title><p>Distinguishing characteristics include the corymbiform clusters of numerous heads and the narrow castaneous involucral bracts with narrowly blunted tips.</p><p>The position of the new species was at first in doubt. It was near the geographic range of <italic><tp:taxon-name><tp:taxon-name-part taxon-name-part-type="genus" reg="Gochnatia">Gochnatia</tp:taxon-name-part></tp:taxon-name></italic> typified by <italic><tp:taxon-name><tp:taxon-name-part taxon-name-part-type="genus" reg="Gochnatia">G.</tp:taxon-name-part> <tp:taxon-name-part taxon-name-part-type="species" reg="vernonioides">vernonioides</tp:taxon-name-part></tp:taxon-name></italic> Kunth from Peru, but it had the more elongate leaves often associated with the presently recognized separate genus <italic><tp:taxon-name><tp:taxon-name-part taxon-name-part-type="genus" reg="Moquiniastrum">Moquiniastrum</tp:taxon-name-part></tp:taxon-name></italic>. A detailed study of the plant now confirms a position in <italic><tp:taxon-name><tp:taxon-name-part taxon-name-part-type="genus" reg="Gochnatia">Gochnatia</tp:taxon-name-part></tp:taxon-name></italic>: the pubescence is particularly indicative, being a thick tomentum and not the loose stalked T-shaped hairs common in <italic><tp:taxon-name><tp:taxon-name-part taxon-name-part-type="genus" reg="Moquiniastrum">Moquiniastrum</tp:taxon-name-part></tp:taxon-name></italic> (Fig. <xref ref-type="fig" rid="F5">5F</xref>). The hairs do show one interesting tendency toward the T-shaped form, with some hairs having an apical cell that is obliquely mounted on the longer contorted cell. Such an apical cell usually has the lower end slightly projecting, a sub-T-shaped specialization. This remains totally different from the well-developed T-shape form seen in <italic><tp:taxon-name><tp:taxon-name-part taxon-name-part-type="genus" reg="Moquiniastrum">Moquiniastrum</tp:taxon-name-part></tp:taxon-name></italic> (Fig. <xref ref-type="fig" rid="F5">5F</xref>).</p></tp:treatment-sec><tp:treatment-sec><!--Section generated to contain objects referenced in tp:taxon-treatment.--><fig id="F5" position="float" orientation="portrait"><object-id xmlns:xlink="http://www.w3.org/1999/xlink" content-type="doi" xlink:type="simple">10.3897/phytokeys.139.38354.figure5</object-id><object-id xmlns:xlink="http://www.w3.org/1999/xlink" content-type="arpha" xlink:type="simple">5EF3F1EC-77DE-55AD-A5DC-04F67BF8EE94</object-id><label>Figure 5.</label><caption><p>Enlargements of capitula, leaves and trichomes. Capitula and leaves <bold>A</bold><italic><tp:taxon-name><tp:taxon-name-part taxon-name-part-type="genus" reg="Gochnatia">Gochnatia</tp:taxon-name-part> <tp:taxon-name-part taxon-name-part-type="species" reg="lojaensis">lojaensis</tp:taxon-name-part></tp:taxon-name></italic><bold>B</bold><italic><tp:taxon-name><tp:taxon-name-part taxon-name-part-type="genus" reg="Gochnatia">G.</tp:taxon-name-part> <tp:taxon-name-part taxon-name-part-type="species" reg="recticulifolia">recticulifolia</tp:taxon-name-part></tp:taxon-name></italic><bold>C–F</bold> trichomes from abaxial surfaces of leaves of <tp:taxon-name><tp:taxon-name-part taxon-name-part-type="tribe">Gochnatieae</tp:taxon-name-part></tp:taxon-name>: <italic><tp:taxon-name><tp:taxon-name-part taxon-name-part-type="genus" reg="Gochnatia">Gochnatia</tp:taxon-name-part> <tp:taxon-name-part taxon-name-part-type="species" reg="lojaensis">lojaensis</tp:taxon-name-part></tp:taxon-name></italic> sp. nov. (<bold>C</bold>), <italic><tp:taxon-name><tp:taxon-name-part taxon-name-part-type="genus" reg="Gochnatia">Gochnatia</tp:taxon-name-part> <tp:taxon-name-part taxon-name-part-type="species" reg="recticulifolia">recticulifolia</tp:taxon-name-part></tp:taxon-name></italic> sp. nov. (<bold>D</bold>), <italic><tp:taxon-name><tp:taxon-name-part taxon-name-part-type="genus" reg="Gochnatia">Gochnatia</tp:taxon-name-part> <tp:taxon-name-part taxon-name-part-type="species" reg="vernonioides">vernonioides</tp:taxon-name-part></tp:taxon-name></italic> Kunth (from Ferreyra 7097, US) (<bold>E</bold>), <ext-link xmlns:xlink="http://www.w3.org/1999/xlink" xlink:type="simple" ext-link-type="uri" xlink:href="http://n2t.net/ark:/65665/3ec557cf1-0267-44ee-8649-ee3170d4c7f2">http://n2t.net/ark:/65665/3ec557cf1-0267-44ee-8649-ee3170d4c7f2</ext-link> and <italic><tp:taxon-name><tp:taxon-name-part taxon-name-part-type="genus" reg="Moquiniastrum">Moquiniastrum</tp:taxon-name-part> <tp:taxon-name-part taxon-name-part-type="species" reg="polymorphum">polymorphum</tp:taxon-name-part></tp:taxon-name></italic> (Less.) (<bold>F</bold>) G. Sancho (from Ganev 1201-HUEFS 12265, US). <ext-link xmlns:xlink="http://www.w3.org/1999/xlink" xlink:type="simple" ext-link-type="uri" xlink:href="http://n2t.net/ark:/65665/3d878282f-4ead-4312-9189-60a09f4a7f43">http://n2t.net/ark:/65665/3d878282f-4ead-4312-9189-60a09f4a7f43</ext-link>; Scale bars: 30 µm.</p></caption><graphic xmlns:xlink="http://www.w3.org/1999/xlink" xlink:href="phytokeys-139-051-g005.jpg" position="float" orientation="portrait" xlink:type="simple" id="oo_375485.jpg"><uri content-type="original_file" xlink:type="simple">https://binary.pensoft.net/fig/375485</uri></graphic></fig></tp:treatment-sec><ref-list><ref id="B6"><mixed-citation xmlns:xlink="http://www.w3.org/1999/xlink" xlink:type="simple"><institution xlink:type="simple">IUCN</institution> (<year>2019</year>) The IUCN Red List of Threatened Species. Version 2019-2. <ext-link xlink:type="simple" ext-link-type="uri" xlink:href="http://www.iucnredlist.org">http://www.iucnredlist.org</ext-link> [Downloaded on 18.07.2019]</mixed-citation></ref></ref-list></tp:taxon-treatment>
