# Supplementary material for: Two new species for Gochnatia Kunth (Asteraceae, Gochnatieae) and an extension of the tribal range into Ecuador
Source: PhytoKeys. 2020 Jan 27;139:51–62. doi: 10.3897/phytokeys.139.38354 (PMC6997254; doi:10.3897/phytokeys.139.38354)
Supplement: XML Treatment for Gochnatia recticulifolia [file phytokeys.139.38354-treatment2.xml]

<!DOCTYPE tp:taxon-treatment
  PUBLIC "-//TaxonX//DTD Taxonomic Treatment Publishing DTD v0 20100105//EN" "tax-treatment-NSO.dtd">
<tp:taxon-treatment xmlns:tp="http://www.plazi.org/taxpub"><tp:treatment-meta><kwd-group><label>Taxon classification</label><kwd><named-content xmlns:xlink="http://www.w3.org/1999/xlink" content-type="kingdom">Plantae</named-content></kwd><kwd><named-content xmlns:xlink="http://www.w3.org/1999/xlink" content-type="order">Asterales</named-content></kwd><kwd><named-content xmlns:xlink="http://www.w3.org/1999/xlink" content-type="family">Asteraceae</named-content></kwd></kwd-group><mixed-citation publication-type="journal"><person-group><name><surname>Robinson</surname><given-names>Harold</given-names></name><name><surname>Funk</surname><given-names>Vicki A.</given-names></name></person-group><article-title>Two new species for <italic><tp:taxon-name><tp:taxon-name-part taxon-name-part-type="genus" reg="Gochnatia">Gochnatia</tp:taxon-name-part></tp:taxon-name></italic> Kunth (<tp:taxon-name><tp:taxon-name-part taxon-name-part-type="family">Asteraceae</tp:taxon-name-part></tp:taxon-name>, <tp:taxon-name><tp:taxon-name-part taxon-name-part-type="tribe">Gochnatieae</tp:taxon-name-part></tp:taxon-name>) and an extension of the tribal range into Ecuador</article-title><source>PhytoKeys</source><day>27</day><month>1</month><year>2020</year><volume>139</volume><fpage>51</fpage><lpage>62</lpage><pub-id pub-id-type="doi">10.3897/phytokeys.139.38354</pub-id></mixed-citation></tp:treatment-meta><tp:nomenclature><tp:taxon-name><object-id xmlns:xlink="http://www.w3.org/1999/xlink" content-type="arpha" xlink:type="simple">F23A126E-1B3B-5640-8E8E-09568B33B1FD</object-id>
            <tp:taxon-name-part taxon-name-part-type="genus" reg="Gochnatia">Gochnatia</tp:taxon-name-part>
            <tp:taxon-name-part taxon-name-part-type="species" reg="recticulifolia">recticulifolia</tp:taxon-name-part>
            <object-id xmlns:xlink="http://www.w3.org/1999/xlink" content-type="ipni" xlink:type="simple">urn:lsid:ipni.org:names:77204857-1</object-id>
          </tp:taxon-name><tp:taxon-authority>H.Rob. &amp; V.A.Funk</tp:taxon-authority><tp:taxon-status xmlns:xlink="http://www.w3.org/1999/xlink" xlink:type="simple">sp. nov.</tp:taxon-status><xref ref-type="fig" rid="F4">Figs 4</xref><xref ref-type="fig" rid="F5">, 5B</xref><xref ref-type="fig" rid="F5">, 5D</xref></tp:nomenclature><tp:treatment-sec sec-type="material" id="SECID0E3DAE"><title>Type.</title><p>Peru. Department Ancash: Callejon de Huaylas, trail to cave across Río Santo [Río Santa] from Mancos, shrub to 3 m tall. Flowers yellow, phyllaries green. 9 April 1970, <italic>C. Earle Smith Jr. &amp; Jacinto Blas 4901</italic> (holotype US!). Collected in co-operation with the Seasonal Transhumance and Preceramic Occupation of the Callejon de Huaylas Project – Thomas F. Lynch, Director and according to the label the Vernacular name is <italic><tp:taxon-name><tp:taxon-name-part taxon-name-part-type="genus" reg="Juanca">Juanca</tp:taxon-name-part> <tp:taxon-name-part taxon-name-part-type="species" reg="blanca">blanca</tp:taxon-name-part></tp:taxon-name></italic>.</p></tp:treatment-sec><tp:treatment-sec sec-type="description" id="SECID0EPEAE"><title>Description.</title><p><bold><italic>Shrub</italic></bold> to 3 m tall; stems gnarled, thickened and blackish near base, to ca. 8 mm wide, with scarcely noticeable narrow pith; younger stems as slender shoots, with internodes 3–10 mm long, covered with grayish tomentum. <bold><italic>Leaves</italic></bold> alternate, petioles ca. 4 mm long; laminae ovate oblong, mostly 1.6–2.5 cm long, 1.2–1.8 wide, flat or sometimes folded along midvein, base short-obtuse, apex usually rounded with slight mucro, margins flat, not recurved, entire, adaxial surface greenish with minute thin evanescent floccose puberulence, abaxial surface with grayish granular-looking pubescence consisting of slender highly contorted trichomes with few thin-walled cells at base, sometimes with slightly off-set apical cells separated by an oblique cross-wall, with a weakly prominulous midvein, 3 or 4 pairs of ascending, secondary veins, and a minute reticulum of veinlets evident on both surfaces that are not obscured by pubescence. <bold><italic>Inflorescence</italic></bold> of a solitary capitulum or 2–3 grouped together at tips of leafy stems; involucres broadly campanulate at anthesis, ca. 9 mm high and 11 mm diam., bracts ca. 40 in ca. 6 gradate series, basal bracts broadly ovate, 1.5–2.5 mm long, to 2.5 mm wide, rounded to obtuse at tips, inner bracts lanceolate, to ca. 7 mm long, acute, outer surface thinly pilosulous with weak indumentum near bases; receptacle slightly crested between areoles. <bold><italic>Florets</italic></bold> homogamous 35–40 per capitulum, corollas yellow, ca. 8–9 mm long, without long hairs outside, basal tube ca. 3.5 mm long, throat ca. 1.5 mm long, narrowly funnelform, lobes linear, ca. 3.5 mm long, ca. 0.2 mm wide; anther thecae ca. 1.8 mm long, tails ca. l.2 mm long, with a dense fringe of narrow hairs, apical appendage ca. 0.9 mm long, narrowly ovate with acuminate tip; pollen 30–40 µm in diam. and 50–55 µm long; styles slightly broadened and blunt at tips. <bold><italic>Achene</italic></bold> cylindrical, ca. 4 mm long, sericeous with slender setulae; pappus pale yellow with ca. 35 inner capillary bristles, up to 7 mm long, most with distinctly broader and more densely scabrous tips, and with numerous outer shorter weakly barbellate bristles of various lengths with slender tips.</p><fig id="F4" position="float" orientation="portrait"><object-id xmlns:xlink="http://www.w3.org/1999/xlink" content-type="doi" xlink:type="simple">10.3897/phytokeys.139.38354.figure4</object-id><object-id xmlns:xlink="http://www.w3.org/1999/xlink" content-type="arpha" xlink:type="simple">099DFBBE-FD45-598C-A016-8E9E77B2891C</object-id><label>Figure 4.</label><caption><p>Holotype specimen (Smith and Blas 4901, US) of <italic><tp:taxon-name><tp:taxon-name-part taxon-name-part-type="genus" reg="Gochnatia">Gochnatia</tp:taxon-name-part> <tp:taxon-name-part taxon-name-part-type="species" reg="recticulifolia">recticulifolia</tp:taxon-name-part></tp:taxon-name></italic> H.Rob &amp; V.A.Funk. <ext-link xmlns:xlink="http://www.w3.org/1999/xlink" xlink:type="simple" ext-link-type="uri" xlink:href="http://n2t.net/ark:/65665/3285d4b9d-0bd0-421f-bc05-f0e82f454950">http://n2t.net/ark:/65665/3285d4b9d-0bd0-421f-bc05-f0e82f454950</ext-link></p></caption><graphic xmlns:xlink="http://www.w3.org/1999/xlink" xlink:href="phytokeys-139-051-g004.jpg" position="float" orientation="portrait" xlink:type="simple" id="oo_375484.jpg"><uri content-type="original_file" xlink:type="simple">https://binary.pensoft.net/fig/375484</uri></graphic></fig></tp:treatment-sec><tp:treatment-sec sec-type="distribution" id="SECID0ECGAE"><title>Distribution.</title><p>Known only from the type collection which places it in northern Peru.</p></tp:treatment-sec><tp:treatment-sec sec-type="conservation status" id="SECID0EHGAE"><title>Conservation status.</title><p>DD (according <xref ref-type="bibr" rid="B6">IUCN 2019</xref>).</p></tp:treatment-sec><tp:treatment-sec sec-type="etymology" id="SECID0ERGAE"><title>Etymology.</title><p>The epithet for <italic><tp:taxon-name><tp:taxon-name-part taxon-name-part-type="genus" reg="Gochnatia">Gochnatia</tp:taxon-name-part> <tp:taxon-name-part taxon-name-part-type="species" reg="recticulifolia">recticulifolia</tp:taxon-name-part></tp:taxon-name></italic> is based on the minute reticulum of veinlets that is evident on both surfaces of the leaf.</p></tp:treatment-sec><tp:treatment-sec sec-type="notes" id="SECID0ECHAE"><title>Notes.</title><p>The type specimen was original identified in the herbarium as <italic><tp:taxon-name><tp:taxon-name-part taxon-name-part-type="genus" reg="Gochnatia">G.</tp:taxon-name-part> <tp:taxon-name-part taxon-name-part-type="species" reg="curvifolia">curvifolia</tp:taxon-name-part></tp:taxon-name></italic> S.F.Blake, a potentially related species of mostly Bolivian distribution. However, <italic><tp:taxon-name><tp:taxon-name-part taxon-name-part-type="genus" reg="Gochnatia">G.</tp:taxon-name-part> <tp:taxon-name-part taxon-name-part-type="species" reg="curvifolia">curvifolia</tp:taxon-name-part></tp:taxon-name></italic> has pointed leaf tips and a minute reticulum of the leaf veins mostly obscured by pubescence. The corollas of <italic><tp:taxon-name><tp:taxon-name-part taxon-name-part-type="genus" reg="Gochnatia">G.</tp:taxon-name-part> <tp:taxon-name-part taxon-name-part-type="species" reg="recticulifolia">recticulifolia</tp:taxon-name-part></tp:taxon-name></italic> have no hint of the pilosity seen in many but not all specimens of <italic><tp:taxon-name><tp:taxon-name-part taxon-name-part-type="genus" reg="Gochnatia">G.</tp:taxon-name-part> <tp:taxon-name-part taxon-name-part-type="species" reg="curvifolia">curvifolia</tp:taxon-name-part></tp:taxon-name></italic> and the closely related <italic><tp:taxon-name><tp:taxon-name-part taxon-name-part-type="genus" reg="Gochnatia">G.</tp:taxon-name-part> <tp:taxon-name-part taxon-name-part-type="species" reg="boliviana">boliviana</tp:taxon-name-part></tp:taxon-name></italic> S.F. Blake. <italic><tp:taxon-name><tp:taxon-name-part taxon-name-part-type="genus" reg="Gochnatia">G.</tp:taxon-name-part> <tp:taxon-name-part taxon-name-part-type="species" reg="recticulifolia">recticulifolia</tp:taxon-name-part></tp:taxon-name></italic> may actually be closer to the unseen <italic><tp:taxon-name><tp:taxon-name-part taxon-name-part-type="genus" reg="Gochnatia">G.</tp:taxon-name-part> <tp:taxon-name-part taxon-name-part-type="species" reg="vargasii">vargasii</tp:taxon-name-part></tp:taxon-name></italic> Cabrera of the Department of Apurimac in Peru, but the latter is distinct in having more acute leaves and serrate leaf margins.</p><p>As a result of our investigations we emphasize the trichome character that provides an additional distinction between <italic><tp:taxon-name><tp:taxon-name-part taxon-name-part-type="genus" reg="Gochnatia">Gochnatia</tp:taxon-name-part></tp:taxon-name></italic> s.s. and <italic><tp:taxon-name><tp:taxon-name-part taxon-name-part-type="genus" reg="Moquiniastrum">Moquiniastrum</tp:taxon-name-part></tp:taxon-name></italic>: the trichomes on the abaxial surface of the leaf. In <italic><tp:taxon-name><tp:taxon-name-part taxon-name-part-type="genus" reg="Gochnatia">Gochnatia</tp:taxon-name-part></tp:taxon-name></italic> they are slender, highly contorted trichomes with a few thin-walled cells at base, sometimes with slightly off-set apical cells separated by an oblique cross-wall (Fig. <xref ref-type="fig" rid="F5">5C–E</xref>). In <italic><tp:taxon-name><tp:taxon-name-part taxon-name-part-type="genus" reg="Moquiniastrum">Moquiniastrum</tp:taxon-name-part></tp:taxon-name></italic> the trichomes are T-shaped, often long-stalked with an elongate cap-cell attached at the mid-point (Fig. <xref ref-type="fig" rid="F5">5F</xref>). We examined the generitypes of both genera as well as our two new species. <italic><tp:taxon-name><tp:taxon-name-part taxon-name-part-type="genus" reg="Gochnatia">Gochnatia</tp:taxon-name-part> <tp:taxon-name-part taxon-name-part-type="species" reg="vernonioides">vernonioides</tp:taxon-name-part></tp:taxon-name></italic> (Fig. <xref ref-type="fig" rid="F5">5E</xref>), the generitype of <italic><tp:taxon-name><tp:taxon-name-part taxon-name-part-type="genus" reg="Gochnatia">Gochnatia</tp:taxon-name-part></tp:taxon-name></italic> has some trichomes with two such oblique cross-walls and off-set cells. Certainly, the distribution of this character should be examined for all 10 species in an upcoming monograph of <italic><tp:taxon-name><tp:taxon-name-part taxon-name-part-type="genus" reg="Gochnatia">Gochnatia</tp:taxon-name-part></tp:taxon-name></italic> s.s. (Sancho et al., in prep.).</p><fig id="F5" position="float" orientation="portrait"><object-id xmlns:xlink="http://www.w3.org/1999/xlink" content-type="doi" xlink:type="simple">10.3897/phytokeys.139.38354.figure5</object-id><object-id xmlns:xlink="http://www.w3.org/1999/xlink" content-type="arpha" xlink:type="simple">5EF3F1EC-77DE-55AD-A5DC-04F67BF8EE94</object-id><label>Figure 5.</label><caption><p>Enlargements of capitula, leaves and trichomes. Capitula and leaves <bold>A</bold><italic><tp:taxon-name><tp:taxon-name-part taxon-name-part-type="genus" reg="Gochnatia">Gochnatia</tp:taxon-name-part> <tp:taxon-name-part taxon-name-part-type="species" reg="lojaensis">lojaensis</tp:taxon-name-part></tp:taxon-name></italic><bold>B</bold><italic><tp:taxon-name><tp:taxon-name-part taxon-name-part-type="genus" reg="Gochnatia">G.</tp:taxon-name-part> <tp:taxon-name-part taxon-name-part-type="species" reg="recticulifolia">recticulifolia</tp:taxon-name-part></tp:taxon-name></italic><bold>C–F</bold> trichomes from abaxial surfaces of leaves of <tp:taxon-name><tp:taxon-name-part taxon-name-part-type="tribe">Gochnatieae</tp:taxon-name-part></tp:taxon-name>: <italic><tp:taxon-name><tp:taxon-name-part taxon-name-part-type="genus" reg="Gochnatia">Gochnatia</tp:taxon-name-part> <tp:taxon-name-part taxon-name-part-type="species" reg="lojaensis">lojaensis</tp:taxon-name-part></tp:taxon-name></italic> sp. nov. (<bold>C</bold>), <italic><tp:taxon-name><tp:taxon-name-part taxon-name-part-type="genus" reg="Gochnatia">Gochnatia</tp:taxon-name-part> <tp:taxon-name-part taxon-name-part-type="species" reg="recticulifolia">recticulifolia</tp:taxon-name-part></tp:taxon-name></italic> sp. nov. (<bold>D</bold>), <italic><tp:taxon-name><tp:taxon-name-part taxon-name-part-type="genus" reg="Gochnatia">Gochnatia</tp:taxon-name-part> <tp:taxon-name-part taxon-name-part-type="species" reg="vernonioides">vernonioides</tp:taxon-name-part></tp:taxon-name></italic> Kunth (from Ferreyra 7097, US) (<bold>E</bold>), <ext-link xmlns:xlink="http://www.w3.org/1999/xlink" xlink:type="simple" ext-link-type="uri" xlink:href="http://n2t.net/ark:/65665/3ec557cf1-0267-44ee-8649-ee3170d4c7f2">http://n2t.net/ark:/65665/3ec557cf1-0267-44ee-8649-ee3170d4c7f2</ext-link> and <italic><tp:taxon-name><tp:taxon-name-part taxon-name-part-type="genus" reg="Moquiniastrum">Moquiniastrum</tp:taxon-name-part> <tp:taxon-name-part taxon-name-part-type="species" reg="polymorphum">polymorphum</tp:taxon-name-part></tp:taxon-name></italic> (Less.) (<bold>F</bold>) G. Sancho (from Ganev 1201-HUEFS 12265, US). <ext-link xmlns:xlink="http://www.w3.org/1999/xlink" xlink:type="simple" ext-link-type="uri" xlink:href="http://n2t.net/ark:/65665/3d878282f-4ead-4312-9189-60a09f4a7f43">http://n2t.net/ark:/65665/3d878282f-4ead-4312-9189-60a09f4a7f43</ext-link>; Scale bars: 30 µm.</p></caption><graphic xmlns:xlink="http://www.w3.org/1999/xlink" xlink:href="phytokeys-139-051-g005.jpg" position="float" orientation="portrait" xlink:type="simple" id="oo_375485.jpg"><uri content-type="original_file" xlink:type="simple">https://binary.pensoft.net/fig/375485</uri></graphic></fig><p>The 10 species now recognized in <italic><tp:taxon-name><tp:taxon-name-part taxon-name-part-type="genus" reg="Gochnatia">Gochnatia</tp:taxon-name-part></tp:taxon-name></italic> can be distinguished by the following key. Many details are from <xref ref-type="bibr" rid="B2">Cabrera (1971)</xref>, especially regarding <italic><tp:taxon-name><tp:taxon-name-part taxon-name-part-type="genus" reg="Gochnatia">G.</tp:taxon-name-part> <tp:taxon-name-part taxon-name-part-type="species" reg="vargasii">vargasii</tp:taxon-name-part></tp:taxon-name></italic> of which proper material has not been seen.</p><sec sec-type="Key to Gochnatia species" id="SECID0E3PAE"><title>Key to <italic><tp:taxon-name><tp:taxon-name-part taxon-name-part-type="genus" reg="Gochnatia">Gochnatia</tp:taxon-name-part></tp:taxon-name></italic> species</title><table-wrap content-type="key" position="anchor" orientation="portrait"><table id="TID0EALAC" rules="all"><tbody><tr><td rowspan="1" colspan="1">1</td><td rowspan="1" colspan="1">Involucre greatly attenuated at base, with ca. 10 series of bracts of increasing size</td><td rowspan="1" colspan="1">
                      <bold><italic><tp:taxon-name><tp:taxon-name-part taxon-name-part-type="genus" reg="Gochnatia">G.</tp:taxon-name-part> <tp:taxon-name-part taxon-name-part-type="species" reg="palosanto">palosanto</tp:taxon-name-part></tp:taxon-name></italic> Cabrera (Bolivia to Argentina)</bold>
                    </td></tr><tr><td rowspan="1" colspan="1">–</td><td rowspan="1" colspan="1">Involucre abruptly rounded at base, with only 5–7 tiers of bracts</td><td rowspan="1" colspan="1">
                      <bold>2</bold>
                    </td></tr><tr><td rowspan="1" colspan="1">2</td><td rowspan="1" colspan="1">Capitula narrow, with 7–12 florets; stems with small oblong to elliptical leaves often in axillary fascicles, mostly 5–20 mm long; petioles less than 2 mm long</td><td rowspan="1" colspan="1">
                      <bold>3</bold>
                    </td></tr><tr><td rowspan="1" colspan="1">–</td><td rowspan="1" colspan="1">Capitula campanulate, with more than 12 florets; leaves ovate, over 20 mm long, petioles 2–6 mm long</td><td rowspan="1" colspan="1">
                      <bold>4</bold>
                    </td></tr><tr><td rowspan="1" colspan="1">3</td><td rowspan="1" colspan="1">Involucre 8–9 mm high; capitula with 7–8 florets; corollas 7–9 mm long</td><td rowspan="1" colspan="1">
                      <bold><italic><tp:taxon-name><tp:taxon-name-part taxon-name-part-type="genus" reg="Gochnatia">G.</tp:taxon-name-part> <tp:taxon-name-part taxon-name-part-type="species" reg="cardenasii">cardenasii</tp:taxon-name-part></tp:taxon-name></italic> S.F. Blake (Bolivia)</bold>
                    </td></tr><tr><td rowspan="1" colspan="1">–</td><td rowspan="1" colspan="1">Involucre 10–15 mm high; capitula with 9–12 florets; corollas to 15 mm long</td><td rowspan="1" colspan="1">
                      <bold><italic><tp:taxon-name><tp:taxon-name-part taxon-name-part-type="genus" reg="Gochnatia">G.</tp:taxon-name-part> <tp:taxon-name-part taxon-name-part-type="species" reg="arequipensis">arequipensis</tp:taxon-name-part></tp:taxon-name></italic> Sandwith (Central Peru)</bold>
                    </td></tr><tr><td rowspan="1" colspan="1">4</td><td rowspan="1" colspan="1">Leaves with toothed margins</td><td rowspan="1" colspan="1">
                      <bold><italic><tp:taxon-name><tp:taxon-name-part taxon-name-part-type="genus" reg="Gochnatia">G.</tp:taxon-name-part> <tp:taxon-name-part taxon-name-part-type="species" reg="vargasii">vargasii</tp:taxon-name-part></tp:taxon-name></italic> Cabrera (Apurimac, Peru)</bold>
                    </td></tr><tr><td rowspan="1" colspan="1">–</td><td rowspan="1" colspan="1">Leaves with entire margins</td><td rowspan="1" colspan="1">
                      <bold>5</bold>
                    </td></tr><tr><td rowspan="1" colspan="1">5</td><td rowspan="1" colspan="1">Lower bracts of involucre broadly ovate</td><td rowspan="1" colspan="1">
                      <bold>6</bold>
                    </td></tr><tr><td rowspan="1" colspan="1">–</td><td rowspan="1" colspan="1">Lower bracts of involucre lanceolate; corollas not sericeous outside on throat</td><td rowspan="1" colspan="1">
                      <bold>8</bold>
                    </td></tr><tr><td rowspan="1" colspan="1">6</td><td rowspan="1" colspan="1">Leaves with blunt or rounded tips, surfaces with thin granular appearing pubescence that does not obscure minute reticulum of veinlets; corolla with no evident pilosity on outer surface</td><td rowspan="1" colspan="1">
                      <bold><italic><tp:taxon-name><tp:taxon-name-part taxon-name-part-type="genus" reg="Gochnatia">G.</tp:taxon-name-part> <tp:taxon-name-part taxon-name-part-type="species" reg="recticulifolia">recticulifolia</tp:taxon-name-part></tp:taxon-name></italic> (N Peru)</bold>
                    </td></tr><tr><td rowspan="1" colspan="1">–</td><td rowspan="1" colspan="1">Leaves with dense tomentum on at least abaxial surface, reticulum of veinlets obscured; corollas often with pilosity on outer surface of throat</td><td rowspan="1" colspan="1">
                      <bold>7</bold>
                    </td></tr><tr><td rowspan="1" colspan="1">7</td><td rowspan="1" colspan="1">Capitula with 12–20 florets; involucres 12–15 mm high, higher than wide at anthesis</td><td rowspan="1" colspan="1">
                      <bold><italic><tp:taxon-name><tp:taxon-name-part taxon-name-part-type="genus" reg="Gochnatia">G.</tp:taxon-name-part> <tp:taxon-name-part taxon-name-part-type="species" reg="curviflora">curviflora</tp:taxon-name-part></tp:taxon-name></italic> (Griseb.) Hoffm. (S Bolivia to N Argentina)</bold>
                    </td></tr><tr><td rowspan="1" colspan="1">–</td><td rowspan="1" colspan="1">Capitula with at least 40 florets; involucres 12–15 mm high, almost as wide as high at anthesis</td><td rowspan="1" colspan="1">
                      <bold><italic><tp:taxon-name><tp:taxon-name-part taxon-name-part-type="genus" reg="Gochnatia">G.</tp:taxon-name-part> <tp:taxon-name-part taxon-name-part-type="species" reg="boliviana">boliviana</tp:taxon-name-part></tp:taxon-name></italic> S.F.Blake (Central Bolivia)</bold>
                    </td></tr><tr><td rowspan="1" colspan="1">8</td><td rowspan="1" colspan="1">Capitula in corymbiform clusters; involucral bracts blunt at narrow tips; leaves lanceolate to narrowly oblong; spurs of anthers with only short teeth</td><td rowspan="1" colspan="1">
                      <bold><italic><tp:taxon-name><tp:taxon-name-part taxon-name-part-type="genus" reg="Gochnatia">G.</tp:taxon-name-part> <tp:taxon-name-part taxon-name-part-type="species" reg="lojaensis">lojaensis</tp:taxon-name-part></tp:taxon-name></italic> (S Ecuador)</bold>
                    </td></tr><tr><td rowspan="1" colspan="1">–</td><td rowspan="1" colspan="1">Capitula few at tips of leafy branches; involucral bracts often mucronate to acuminate at tips; leaves ovate; spurs of anthers with dense fringe of hairs</td><td rowspan="1" colspan="1">
                      <bold>9</bold>
                    </td></tr><tr><td rowspan="1" colspan="1">9</td><td rowspan="1" colspan="1">Involucres nearly as wide as high at anthesis, 10–11 mm high; involucral bracts shortly mucronate at tips; leaves to 80 mm long, 35 mm wide</td><td rowspan="1" colspan="1">
                      <bold><italic><tp:taxon-name><tp:taxon-name-part taxon-name-part-type="genus" reg="Gochnatia">G.</tp:taxon-name-part> <tp:taxon-name-part taxon-name-part-type="species" reg="vernonioides">vernonioides</tp:taxon-name-part></tp:taxon-name></italic> Kunth (N Peru)</bold>
                    </td></tr><tr><td rowspan="1" colspan="1">–</td><td rowspan="1" colspan="1">Involucres higher than wide, to 14–17 mm high; involucral bracts mostly mucronate to aristate at tips; leaves 10–23 mm long, 9–18 mm wide</td><td rowspan="1" colspan="1">
                      <bold><italic><tp:taxon-name><tp:taxon-name-part taxon-name-part-type="genus" reg="Gochnatia">G.</tp:taxon-name-part> <tp:taxon-name-part taxon-name-part-type="species" reg="patazina">patazina</tp:taxon-name-part></tp:taxon-name></italic> Cabrera (Central Peru)</bold>
                    </td></tr></tbody></table></table-wrap><p>Excluded is <italic><tp:taxon-name><tp:taxon-name-part taxon-name-part-type="genus" reg="Gochnatia">Gochnatia</tp:taxon-name-part> <tp:taxon-name-part taxon-name-part-type="species" reg="lanceolata">lanceolata</tp:taxon-name-part></tp:taxon-name></italic> Beltram &amp; Ferreyra, with glabrous leaves. The species has been transferred to a new genus <italic><tp:taxon-name><tp:taxon-name-part taxon-name-part-type="genus" reg="Paquirea">Paquirea</tp:taxon-name-part></tp:taxon-name></italic> (<xref ref-type="bibr" rid="B10">Panero and Freire 2013</xref>).</p><p>The gnarled appearance of the stems was found in the newly described <italic><tp:taxon-name><tp:taxon-name-part taxon-name-part-type="genus" reg="Gochnatia">G.</tp:taxon-name-part> <tp:taxon-name-part taxon-name-part-type="species" reg="recticulifolia">recticulifolia</tp:taxon-name-part></tp:taxon-name></italic> and in one specimen of <italic><tp:taxon-name><tp:taxon-name-part taxon-name-part-type="genus" reg="Gochnatia">G.</tp:taxon-name-part> <tp:taxon-name-part taxon-name-part-type="species" reg="arequipensis">arequipensis</tp:taxon-name-part></tp:taxon-name></italic> Sandwith. The lack of this character in all other collections of <italic><tp:taxon-name><tp:taxon-name-part taxon-name-part-type="genus" reg="Gochnatia">Gochnatia</tp:taxon-name-part></tp:taxon-name></italic> may be an artifact of collecting and it may occur in other species but was omitted during the pressing of the plants.</p></sec></tp:treatment-sec><ref-list><ref id="B6"><mixed-citation xmlns:xlink="http://www.w3.org/1999/xlink" xlink:type="simple"><institution xlink:type="simple">IUCN</institution> (<year>2019</year>) The IUCN Red List of Threatened Species. Version 2019-2. <ext-link xlink:type="simple" ext-link-type="uri" xlink:href="http://www.iucnredlist.org">http://www.iucnredlist.org</ext-link> [Downloaded on 18.07.2019]</mixed-citation></ref><ref id="B2"><mixed-citation xmlns:xlink="http://www.w3.org/1999/xlink" xlink:type="simple"><person-group><name name-style="western"><surname>Cabrera</surname><given-names>AL</given-names></name></person-group> (<year>1971</year>) <article-title>Revision del genero <italic><tp:taxon-name><tp:taxon-name-part taxon-name-part-type="genus">Gochnatia</tp:taxon-name-part></tp:taxon-name></italic>. Revista del Museo de La Plata, Nueva Serie.</article-title><source>Sección Botánica</source><volume>12</volume>(<issue>66</issue>): <fpage>1</fpage>–<lpage>160</lpage>.</mixed-citation></ref><ref id="B10"><mixed-citation xmlns:xlink="http://www.w3.org/1999/xlink" xlink:type="simple"><person-group><name name-style="western"><surname>Panero</surname><given-names>JL</given-names></name><name name-style="western"><surname>Freire</surname><given-names>SE</given-names></name></person-group> (<year>2013</year>) <article-title><italic><tp:taxon-name><tp:taxon-name-part taxon-name-part-type="genus">Paquirea</tp:taxon-name-part></tp:taxon-name></italic>, a new Andean genus for <italic><tp:taxon-name><tp:taxon-name-part taxon-name-part-type="genus">Chucoa</tp:taxon-name-part> <tp:taxon-name-part taxon-name-part-type="species">lanceolata</tp:taxon-name-part></tp:taxon-name></italic> (<tp:taxon-name><tp:taxon-name-part taxon-name-part-type="family">Asteraceae</tp:taxon-name-part></tp:taxon-name>, <tp:taxon-name><tp:taxon-name-part taxon-name-part-type="subfamily">Mutisioidea</tp:taxon-name-part></tp:taxon-name>, <tp:taxon-name><tp:taxon-name-part taxon-name-part-type="tribe">Onoserideae</tp:taxon-name-part></tp:taxon-name>).</article-title><source>Phytoneuron</source><volume>2013</volume>: <fpage>1</fpage>–<lpage>11</lpage>.</mixed-citation></ref></ref-list></tp:taxon-treatment>
